# Supplementary material for: Identifying Persons with Special Healthcare Needs in Dentistry—Development and Validation of the French Case Mix Tool
Source: Int J Environ Res Public Health. 2023 Feb 8;20(4):2997. doi: 10.3390/ijerph20042997 (PMC9957372; doi:10.3390/ijerph20042997)
Supplement: Supplementary file 1 [file ijerph-20-02997-s001.zip]

Archive with 1 entries (1 files):
- ijerph-2094086-supplementary.pdf
